# Supplementary material for: Inferring on Speleomantes Foraging Behavior from Gut Contents Examination
Source: Animals (Basel). 2023 Aug 31;13(17):2782. doi: 10.3390/ani13172782 (PMC10486601; doi:10.3390/ani13172782)
Supplement: Supplementary file 1 [file animals-13-02782-s001.zip]

Archive with 1 entries (1 files):
- animals-2573458-supplementary.pdf
